# Supplementary material for: Influence of MMR, MGMT Promotor Methylation and Protein Expression on Overall and Progression-Free Survival in Primary Glioblastoma Patients Treated with Temozolomide
Source: Int J Mol Sci. 2023 Mar 24;24(7):6184. doi: 10.3390/ijms24076184 (PMC10094528; doi:10.3390/ijms24076184)
Supplement: Supplementary file 1 [file ijms-24-06184-s001.zip]

Archive with 1 entries (1 files):
- ijms-2282855-supplementary.docx
